# Supplementary material for: Characterization and Regulation of the Acetolactate Synthase Genes Involved in Acetoin Biosynthesis in Acetobacter pasteurianus
Source: Foods. 2021 May 6;10(5):1013. doi: 10.3390/foods10051013 (PMC8148554; doi:10.3390/foods10051013)
Supplement: Supplementary file 1 [file foods-10-01013-s001.zip]

Archive with 1 entries (1 files):
- foods-1184245-supplementary.pdf
